# Supplementary material for: powerlaw: A Python Package for Analysis of Heavy-Tailed Distributions
Source: PLoS One. 2014 Jan 29;9(1):e85777. doi: 10.1371/journal.pone.0085777 (PMC3906378; doi:10.1371/journal.pone.0085777)
Supplement: Code S2 — Python code to make all figures. (PY) [file pone.0085777.s002.py]

# -*- coding: utf-8 -*-
# <nbformat>3.0</nbformat>

# <markdowncell>

# # Set up 

# <codecell>

import pylab
pylab.rcParams['xtick.major.pad']='8'
pylab.rcParams['ytick.major.pad']='8'
#pylab.rcParams['font.sans-serif']='Arial'

from matplotlib import rc
rc('font', family='sans-serif')
rc('font', size=10.0)
rc('text', usetex=False)


from matplotlib.font_manager import FontProperties

panel_label_font = FontProperties().copy()
panel_label_font.set_weight("bold")
panel_label_font.set_size(12.0)
panel_label_font.set_family("sans-serif")

# <codecell>

from os import listdir
files = listdir('.')
if 'blackouts.txt' not in files:
    import urllib
    urllib.urlretrieve('https://raw.github.com/jeffalstott/powerlaw/master/manuscript/blackouts.txt', 'blackouts.txt')
if 'words.txt' not in files:
    import urllib
    urllib.urlretrieve('https://raw.github.com/jeffalstott/powerlaw/master/manuscript/words.txt', 'words.txt')
if 'worm.txt' not in files:
    import urllib
    urllib.urlretrieve('https://raw.github.com/jeffalstott/powerlaw/master/manuscript/worm.txt', 'worm.txt')

# <codecell>

from numpy import genfromtxt
blackouts = genfromtxt('blackouts.txt')#/10**3
words = genfromtxt('words.txt')
worm = genfromtxt('worm.txt')
worm = worm[worm>0]

# <markdowncell>

# ### Figure 1

# <codecell>

def plot_basics(data, data_inst, fig, units):
    from powerlaw import plot_pdf, Fit, pdf
    annotate_coord = (-.4, .95)
    ax1 = fig.add_subplot(n_graphs,n_data,data_inst)
    x, y = pdf(data, linear_bins=True)
    ind = y>0
    y = y[ind]
    x = x[:-1]
    x = x[ind]
    ax1.scatter(x, y, color='r', s=.5)
    plot_pdf(data[data>0], ax=ax1, color='b', linewidth=2)
    from pylab import setp
    setp( ax1.get_xticklabels(), visible=False)

    if data_inst==1:
        ax1.annotate("A", annotate_coord, xycoords="axes fraction", fontproperties=panel_label_font)

    
    from mpl_toolkits.axes_grid.inset_locator import inset_axes
    ax1in = inset_axes(ax1, width = "30%", height = "30%", loc=3)
    ax1in.hist(data, normed=True, color='b')
    ax1in.set_xticks([])
    ax1in.set_yticks([])

    
    ax2 = fig.add_subplot(n_graphs,n_data,n_data+data_inst, sharex=ax1)
    plot_pdf(data, ax=ax2, color='b', linewidth=2)
    fit = Fit(data, xmin=1, discrete=True)
    fit.power_law.plot_pdf(ax=ax2, linestyle=':', color='g')
    p = fit.power_law.pdf()

    ax2.set_xlim(ax1.get_xlim())
    
    fit = Fit(data, discrete=True)
    fit.power_law.plot_pdf(ax=ax2, linestyle='--', color='g')
    from pylab import setp
    setp( ax2.get_xticklabels(), visible=False)

    if data_inst==1:
       ax2.annotate("B", annotate_coord, xycoords="axes fraction", fontproperties=panel_label_font)        
       ax2.set_ylabel(u"p(X)")# (10^n)")
        
    ax3 = fig.add_subplot(n_graphs,n_data,n_data*2+data_inst)#, sharex=ax1)#, sharey=ax2)
    fit.power_law.plot_pdf(ax=ax3, linestyle='--', color='g')
    fit.exponential.plot_pdf(ax=ax3, linestyle='--', color='r')
    fit.plot_pdf(ax=ax3, color='b', linewidth=2)
    
    ax3.set_ylim(ax2.get_ylim())
    ax3.set_xlim(ax1.get_xlim())
    
    if data_inst==1:
        ax3.annotate("C", annotate_coord, xycoords="axes fraction", fontproperties=panel_label_font)

    ax3.set_xlabel(units)

# <codecell>

n_data = 3
n_graphs = 4
f = figure(figsize=(8,11))

data = words
data_inst = 1
units = 'Word Frequency'
plot_basics(data, data_inst, f, units)

data_inst = 2
#data = city
#units = 'City Population'
data = worm
units = 'Neuron Connections'
plot_basics(data, data_inst, f, units)

data = blackouts
data_inst = 3
units = 'Population Affected\nby Blackouts'
plot_basics(data, data_inst, f, units)

f.subplots_adjust(left=None, bottom=None, right=None, top=None, wspace=.3, hspace=.2)
figname = 'FigWorkflow'
f.savefig(figname+'.eps', bbox_inches='tight')
#f.savefig(figname+'.tiff', bbox_inches='tight', dpi=300)

# <codecell>

blackouts = blackouts/10**3

# <markdowncell>

# # Introduction

# <codecell>

data = blackouts
####
import powerlaw
fit = powerlaw.Fit(data)
fit.power_law.alpha
fit.power_law.sigma
fit.distribution_compare('power_law', 'exponential')

# <markdowncell>

# # Basic Methods

# <markdowncell>

# ## Visualization

# <markdowncell>

# ### PDF Linear vs Logarithmic Bins

# <codecell>

data = words
####
figPDF = powerlaw.plot_pdf(data, color='b')
powerlaw.plot_pdf(data, linear_bins=True, color='r', ax=figPDF)
####
figPDF.set_ylabel("p(X)")
figPDF.set_xlabel(r"Word Frequency")
figname = 'FigPDF'
savefig(figname+'.eps', bbox_inches='tight')
#savefig(figname+'.tiff', bbox_inches='tight', dpi=300)

# <markdowncell>

# ### Figure 2

# <codecell>

data = words
fit = powerlaw.Fit(data, discrete=True)
####
figCCDF = fit.plot_pdf(color='b', linewidth=2)
fit.power_law.plot_pdf(color='b', linestyle='--', ax=figCCDF)
fit.plot_ccdf(color='r', linewidth=2, ax=figCCDF)
fit.power_law.plot_ccdf(color='r', linestyle='--', ax=figCCDF)
####
figCCDF.set_ylabel(u"p(X),  p(X≥x)")
figCCDF.set_xlabel(r"Word Frequency")

figname = 'FigCCDF'
savefig(figname+'.eps', bbox_inches='tight')
#savefig(figname+'.tiff', bbox_inches='tight', dpi=300)

# <codecell>

data = blackouts
fit = powerlaw.Fit(data)
###
x, y = fit.cdf()
bin_edges, probability = fit.pdf()
y = fit.lognormal.cdf(data=[300,350])
y = fit.lognormal.pdf()

# <markdowncell>

# ## Identifying the Scaling Range

# <codecell>

data = blackouts
####
import powerlaw
fit = powerlaw.Fit(data)
fit.xmin
fit.fixed_xmin
fit.alpha
fit.D
fit = powerlaw.Fit(data, xmin=1.0)
fit.xmin
fit.fixed_xmin
fit.alpha
fit.D

# <codecell>

data = blackouts
####
fit = powerlaw.Fit(data, xmin=(250.0, 300.0))
fit.fixed_xmin
fit.given_xmin
fit.xmin

# <codecell>

data = blackouts
fit = powerlaw.Fit(data)
####
fit = powerlaw.Fit(data, xmax=10000.0)
fit.xmax
fit.fixed_xmax

# <markdowncell>

# ### Figure 3

# <codecell>

data = words
#FigCCDFmax = powerlaw.plot_ccdf(data, linewidth=3)
fit = powerlaw.Fit(data, discrete=True, xmax=None)
FigCCDFmax = fit.plot_ccdf(color='b', label=r"Empirical, no $x_{max}$")
fit.power_law.plot_ccdf(color='b', linestyle='--', ax=FigCCDFmax, label=r"Fit, no $x_{max}$")
fit = powerlaw.Fit(data, discrete=True, xmax=1000)
fit.plot_ccdf(color='r', label=r"Empirical, $x_{max}=1000$")
fit.power_law.plot_ccdf(color='r', linestyle='--', ax=FigCCDFmax, label=r"Fit, $x_{max}=1000$")
#x, y = powerlaw.ccdf(data, xmax=max(data))
#fig1.plot(x,y)
####
#FigCCDFmax.set_ylabel(r"$p(X\geq x)$")
FigCCDFmax.set_ylabel(u"p(X≥x)")
FigCCDFmax.set_xlabel(r"Word Frequency")
handles, labels = FigCCDFmax.get_legend_handles_labels()
leg = FigCCDFmax.legend(handles, labels, loc=3)
leg.draw_frame(False)

figname = 'FigCCDFmax'
savefig(figname+'.eps', bbox_inches='tight')
#savefig(figname+'.tiff', bbox_inches='tight', dpi=300)

# <markdowncell>

# ## Continuous vs. Discrete Data

# <codecell>

data = blackouts
fit = powerlaw.Fit(data)
####
fit = powerlaw.Fit(data, xmin=230.0)
fit.discrete
fit = powerlaw.Fit(data, xmin=230.0, discrete=True)
fit.discrete 

# <markdowncell>

# # Comparing Candidate Distributions

# <codecell>

data = blackouts
fit = powerlaw.Fit(data)
####
fit.power_law
fit.power_law.alpha
fit.power_law.parameter1
fit.power_law.parameter1_name
fit.lognormal.mu
fit.lognormal.parameter1_name
fit.lognormal.parameter2_name
fit.lognormal.parameter3_name == None

# <codecell>

data = blackouts
####
fit = powerlaw.Fit(data)
R, p = fit.distribution_compare('power_law', 'exponential', normalized_ratio=True)
print R, p

# <markdowncell>

# ## Generative Mechanisms

# <codecell>

data = worm
fit = powerlaw.Fit(data, discrete=True)
####
fit.distribution_compare('power_law', 'exponential')
fit.distribution_compare('power_law', 'truncated_power_law')

# <codecell>

data = worm
fit = powerlaw.Fit(data, discrete=True)
####
fit.distribution_compare('power_law', 'exponential')
fit.distribution_compare('power_law', 'truncated_power_law')

# <codecell>

data = words
fit = powerlaw.Fit(data, discrete=True)
####
print fit.distribution_compare('power_law', 'exponential', normalized_ratio=True)
print fit.distribution_compare('power_law', 'truncated_power_law')

# <codecell>

print fit.distribution_compare('power_law', 'truncated_power_law')

# <markdowncell>

# ### Figure 4

# <codecell>

data = words
fit = powerlaw.Fit(data, discrete=True)
####
fit.distribution_compare('power_law', 'lognormal')
fig = fit.plot_ccdf(linewidth=3, label='Empirical Data')
fit.power_law.plot_ccdf(ax=fig, color='r', linestyle='--', label='Power law fit')
fit.lognormal.plot_ccdf(ax=fig, color='g', linestyle='--', label='Lognormal fit')
####
fig.set_ylabel(u"p(X≥x)")
fig.set_xlabel("Word Frequency")
handles, labels = fig.get_legend_handles_labels()
fig.legend(handles, labels, loc=3)

figname = 'FigLognormal'
savefig(figname+'.eps', bbox_inches='tight')
#savefig(figname+'.tiff', bbox_inches='tight', dpi=300)

# <markdowncell>

# # Creating Simulated Data

# <codecell>

empirical_data = blackouts
####
fit = powerlaw.Fit(empirical_data)
simulated_data = fit.power_law.generate_random(10000)

theoretical_distribution = powerlaw.Power_Law(xmin=5.0, parameters=[2.5])
simulated_data = theoretical_distribution.generate_random(10000)

# <codecell>

theoretical_distribution = powerlaw.Power_Law(xmin=5.0, parameters=[2.5])
simulated_data = theoretical_distribution.generate_random(10000)
####
fit = powerlaw.Fit(simulated_data)
fit.power_law.xmin, fit.power_law.alpha

# <codecell>

powerlaw.plot_pdf(simulated_data,linewidth=3)
fit.power_law.plot_pdf(simulated_data,linestyle='--',color='r')

# <markdowncell>

# #Advanced Considerations

# <markdowncell>

# ## Discrete Distribution Calculation and Estimation

# <codecell>

data = blackouts
####
fit = powerlaw.Fit(data, discrete=True, estimate_discrete=True)
fit.power_law.alpha
fit.power_law.estimate_discrete
fit = powerlaw.Fit(data, discrete=True, estimate_discrete=False)
fit.power_law.alpha
fit.power_law.estimate_discrete

# <codecell>

data = blackouts
####
fit = powerlaw.Fit(data, discrete=True, xmin=230.0, xmax=9000, discrete_approximation='xmax')
fit.lognormal.mu
fit = powerlaw.Fit(data, discrete_approximation=100000, xmin=230.0, discrete=True)
fit.lognormal.mu
fit = powerlaw.Fit(data, discrete_approximation='round', xmin=230.0, discrete=True)
fit.lognormal.mu

# <codecell>

theoretical_distribution = powerlaw.Power_Law(xmin=5.0, parameters=[2.5], discrete=True)
simulated_data = theoretical_distribution.generate_random(10000, estimate_discrete=True)

# <codecell>

empirical_data = blackouts
####
theoretical_distributionibution = powerlaw.Power_Law(xmin=5.0, parameters=[2.5], discrete=True, estimate_discrete=False)
simulated_data = theoretical_distribution.generate_random(10000)

fit = powerlaw.Fit(empirical_data, discrete=True, estimate_discrete=True)
simulated_data = fit.power_law.generate_random(10000)

# <markdowncell>

# ## Nested Distributions

# <codecell>

data = blackouts
fit = powerlaw.Fit(data)
####
fit.distribution_compare('power_law', 'truncated_power_law')
fit.distribution_compare('exponential', 'stretched_exponential')

# <markdowncell>

# ## Restricted Parameter Range

# <codecell>

data = blackouts
####
fit = powerlaw.Fit(data)
fit.power_law.alpha, fit.power_law.sigma, fit.xmin

fit = powerlaw.Fit(data, sigma_threshold=.1)
fit.power_law.alpha, fit.power_law.sigma, fit.xmin

# <codecell>

parameter_range = {'alpha': [2.3, None], 'sigma': [None, .2]}
fit = powerlaw.Fit(data, parameter_range=parameter_range)
fit.power_law.alpha, fit.power_law.sigma, fit.xmin

# <codecell>

parameter_range = lambda(self): self.sigma/self.alpha < .05
fit = powerlaw.Fit(data, parameter_range=parameter_range)
fit.power_law.alpha, fit.power_law.sigma, fit.xmin

# <markdowncell>

# ## Multiple Possible Fits

# <markdowncell>

# ### Figure 5

# <codecell>

data = blackouts
fit = powerlaw.Fit(data, sigma_threshold=.1)
print fit.xmin, fit.D, fit.alpha
fit = powerlaw.Fit(data)
print fit.xmin, fit.D, fit.alpha
####
from matplotlib.pylab import plot
plot(fit.xmins, fit.Ds, label=r'$D$')
plot(fit.xmins, fit.sigmas, label=r'$\sigma$', linestyle='--')
plot(fit.xmins, fit.sigmas/fit.alphas, label=r'$\sigma /\alpha$', linestyle='--')
####
ylim(0, .4)
legend(loc=4)
xlabel(r'$x_{min}$')
ylabel(r'$D,\sigma,\alpha$')

figname = 'FigD'
savefig(figname+'.eps', bbox_inches='tight')
#savefig(figname+'.tiff', bbox_inches='tight', dpi=300)

# <markdowncell>

# ## No Possible Fits

# <codecell>

data = blackouts
####
fit = powerlaw.Fit(data, sigma_threshold=.001)
fit.power_law.alpha, fit.power_law.sigma, fit.xmin, fit.noise_flag

# <codecell>

fit.lognormal.mu, fit.lognormal.sigma
range_dict = {'mu': [10.5, None]}
fit.lognormal.parameter_range(range_dict)
fit.lognormal.mu, fit.lognormal.sigma, fit.lognormal.noise_flag

initial_parameters = (12, .7)
fit.lognormal.parameter_range(range_dict, initial_parameters)
fit.lognormal.mu, fit.lognormal.sigma, fit.lognormal.noise_flag

# <markdowncell>

# ## Selecting x<sub>min</sub> with Other Distance Metrics

# <codecell>

data = blackouts
####
fit = powerlaw.Fit(data, xmin_distance='D')
print fit.xmin, fit.power_law.alpha, fit.D
fit = powerlaw.Fit(data, xmin_distance='V')
print fit.xmin, fit.power_law.alpha, fit.V
fit = powerlaw.Fit(data, xmin_distance='Asquare')
print fit.xmin, fit.power_law.alpha, fit.Asquare

# <markdowncell>

# # Supporting Information

# <codecell>

from numpy import logspace
from scipy.stats import variation
import pandas as pd

def validate(xmin, alpha, discrete='continuous', n_data=10000, n_trials=1):
    
    if n_trials>1:
        return array([validate(xmin, alpha, discrete=discrete, n_data=n_data, n_trials=1) for trial in arange(n_trials)]).T
        
    if discrete=='continuous':
        discrete = False
        estimate_discrete = False
    elif discrete == 'discrete':
        discrete = True
        estimate_discrete = False
    elif discrete == 'discrete_estimate':
        discrete = True
        estimate_discrete = True

    theoretical_distribution = powerlaw.Power_Law(xmin=xmin, parameters=[alpha], discrete=discrete)
    simulated_data = theoretical_distribution.generate_random(n_data, estimate_discrete=estimate_discrete)
    fit = powerlaw.Fit(simulated_data, discrete=discrete, estimate_discrete=estimate_discrete)
    return fit.xmin, fit.alpha

# <codecell>

n_trials = 10
n_data = 10000
theoretical_xmins = unique(floor(logspace(0.0,2.0,num=20)))
theoretical_alphas = array([1.5,2.0,2.5,3.0,3.5])
distribution_types = ['continuous','discrete']

filename = 'powerlaw_validation_%itrials_%idata.h5'%(int(n_trials),int(n_data))

from os import listdir
files = listdir('.')
if filename in files:
    df = pd.read_hdf(filename,'df')
else:
    print("Calculating validation fits on %i synthetic datasets of %i data points each. "
          "Could take a long time.")%(n_trials*len(theoretical_alphas)*len(theoretical_xmins)*len(distribution_types), n_data) 

    ind = [(d,a,x) for d in distribution_types for a in theoretical_alphas for x in theoretical_xmins]
    ind = pd.MultiIndex.from_tuples(ind, names=['type', 'alpha','xmin'])
    df = pd.DataFrame(columns=['alpha_mean', 'alpha_sd', 'xmin_mean', 'xmin_sd'], index=ind)
    
    i = 0
    for dt, alpha, xmin in ind:
        i += 1
        print(i)
        data = validate(xmin, alpha, discrete=dt, n_data=n_data, n_trials=n_trials)
        df.ix[dt,alpha,xmin] = (mean(data[1]), std(data[1]), mean(data[0]), std(data[0]))

    df.to_hdf(filename,'df')

# <codecell>

subplot(2,2,1)
for a in theoretical_alphas:
    y_vals = df.ix['continuous', a]['alpha_mean'].astype('float')
    error = df.ix['continuous', a]['alpha_sd'].astype('float')

    plot(theoretical_xmins, y_vals, label=a)
    fill_between(theoretical_xmins, y_vals-error, y_vals+error, alpha=.1)

xscale('log')
#xlabel(r"$x_{min}$")
ylabel(r"Fitted $\alpha$")
yticks(theoretical_alphas)
setp(gca().get_xticklabels(), visible=False)
title("Continuous")

#########
subplot(2,2,2)
for a in theoretical_alphas:
    y_vals = df.ix['discrete', a]['alpha_mean'].astype('float')
    error = df.ix['discrete', a]['alpha_sd'].astype('float')

    plot(theoretical_xmins, y_vals, label=a)
    fill_between(theoretical_xmins, y_vals-error, y_vals+error, alpha=.1)

xscale('log')
#xlabel(r"$x_{min}$")
#ylabel(r"Fitted $\alpha$")
setp(gca().get_xticklabels(), visible=False)
setp(gca().get_yticklabels(), visible=False)
title("Discrete")

########
subplot(2,2,3)
for a in theoretical_alphas:
    y_vals = df.ix['continuous', a]['xmin_mean'].astype('float')
    error = df.ix['continuous', a]['xmin_sd'].astype('float')
    up = y_vals+error
    down = y_vals-error
    ind = down<theoretical_xmins
    down[ind] = theoretical_xmins[ind]
    
    plot(theoretical_xmins, y_vals, label=a)
    fill_between(theoretical_xmins, down, up, alpha=.1)

xlim(xmin=1)
ylim(ymin=1)
plot(xlim(),xlim(),linestyle='--', color='k')
xscale('log')
yscale('log')
xlabel(r"$x_{min}$ of Data")
ylabel(r"Fitted $x_{min}$")


########
legend_refs = []
########
subplot(2,2,4,sharey=gca())
for a in theoretical_alphas:
    y_vals = df.ix['discrete', a]['xmin_mean'].astype('float')
    error = df.ix['discrete', a]['xmin_sd'].astype('float')
    up = y_vals+error
    down = y_vals-error
    ind = down<theoretical_xmins
    down[ind] = theoretical_xmins[ind]

    line = plot(theoretical_xmins, y_vals, label=a)
    legend_refs += line
    fill_between(theoretical_xmins, down, up, alpha=.1)

xlim(xmin=1)
ylim(ymin=1)
plot(xlim(),xlim(),linestyle='--', color='k')
xscale('log')
yscale('log')
xlabel(r"$x_{min}$ of Data")
#ylabel(r"Fitted $x_{min}$")
setp(gca().get_yticklabels(), visible=False)


#######
#figlegend(legend_refs[::-1], theoretical_alphas[::-1],'center right', title=r'$\alpha$ of Data')
subplots_adjust(wspace=.15, hspace=.1)
legend( legend_refs[::-1], theoretical_alphas[::-1], loc = 'center right', bbox_to_anchor = (.1,0,1,1),
            bbox_transform = plt.gcf().transFigure, title=r'$\alpha$ of Data' )
savefig('Fig_powerlaw_validation_%itrials_%idata.pdf'%(int(n_trials),int(n_data)), bbox_inches='tight')
savefig('Fig_powerlaw_validation_%itrials_%idata.tiff'%(int(n_trials),int(n_data)), bbox_inches='tight', dpi=300)
